# Supplementary material for: Polyacrylonitrile Nanofiber Mats Produced by Solution Blow Spinning: Influence of Process Parameters on Fiber Diameter and Residual Solvent Content
Source: Polymers (Basel). 2025 Dec 29;18(1):100. doi: 10.3390/polym18010100 (PMC12787849; doi:10.3390/polym18010100)
Supplement: Supplementary file 1 [file polymers-18-00100-s001.zip]

Archive with 1 entries (1 files):
- polymers-4034743-supplementary.pdf
